# Supplementary material for: Causal association of immune cells and endometriosis: a Mendelian randomization study
Source: Front Endocrinol (Lausanne). 2024 May 29;15:1397670. doi: 10.3389/fendo.2024.1397670 (PMC11167632; doi:10.3389/fendo.2024.1397670)
Supplement: Supplementary file 1 [file Table_1.xlsx]

## Sheet: Sheet1
Supplementary Table 1 Cochran Q test results
outcome	exposure	method	Q	Q_df	Q_pval
Endometriosis	B cell %lymphocyte	MR Egger	30.5803	33	0.58814
		Inverse variance weighted	32.5217	34	0.540102
	CD14 on Mo MDSC	MR Egger	36.4373	22	0.0272446
		Inverse variance weighted	37.1304	23	0.0315055
	CD14+ CD16- monocyte %monocyte	MR Egger	20.743	24	0.653835
		Inverse variance weighted	21.3477	25	0.673068
	CD25 on unsw mem	MR Egger	17.3837	21	0.687603
		Inverse variance weighted	17.4593	22	0.737522
Note:P>0.05 indicates no heterogeneity among SNPs.
