# Supplementary material for: Causal association of immune cells and endometriosis: a Mendelian randomization study
Source: Front Endocrinol (Lausanne). 2024 May 29;15:1397670. doi: 10.3389/fendo.2024.1397670 (PMC11167632; doi:10.3389/fendo.2024.1397670)
Supplement: Supplementary file 2 [file Table_2.xlsx]

## Sheet: Sheet1
Supplementary Table 2 MR-Egger intercept test results
outcome	exposure	egger_intercept	se	pval
Endometriosis	B cell %lymphocyte	-0.0114167	0.00819394	0.172839
	CD14 on Mo MDSC	-0.00828053	0.0128004	0.524393
	CD14+ CD16- monocyte %monocyte	0.00624525	0.00803098	0.444377
	CD25 on unsw mem	0.00212645	0.00773242	0.786001
Note:P>0.05 indicates no horizontal pleiotropy of MR analysis results.
