# Supplementary material for: Causal association of immune cells and endometriosis: a Mendelian randomization study
Source: Front Endocrinol (Lausanne). 2024 May 29;15:1397670. doi: 10.3389/fendo.2024.1397670 (PMC11167632; doi:10.3389/fendo.2024.1397670)
Supplement: Supplementary file 3 [file Table_3.xlsx]

## Sheet: Sheet1
Supplementary Table 3 MR-PRESSO global test results
outcome	exposure	RSSobs	Pvalue
Endometriosis	B cell %lymphocyte	34.5347	0.561
	CD14 on Mo MDSC	38.9973	0.051
	CD14+ CD16- monocyte %monocyte	22.73	0.723
	CD25 on unsw mem	19.0937	0.77
Note:P>0.05 indicates the absence of outlier SNPs.
